# Supplementary material for: Culture conditions defining glioblastoma cells behavior: what is the impact for novel discoveries?
Source: Oncotarget. 2017 Aug 11;8(40):69185–97. doi: 10.18632/oncotarget.20193 (PMC5620329; doi:10.18632/oncotarget.20193)
Supplement: Supplementary file 3 [file oncotarget-08-69185-s003.xlsx]

## Sheet: Sheet1
Supplementary Table 2. GBM primary culture - literature review of media and growth factors used to cultivate GBM primary cells.
Title	Year	Journal	DMEM/F12	DMEM/F12 knockout	DMEM	HAM F-10	EMEM	MCDB-201®	Neurobasal	Neurocult®	RPMI	RHBA	BIOAMF-1	NS (non specified)	SERUM	EGF	FGF	PDGF
Solid Lipid Nanoparticles Loaded with Antitumor Lipophilic Prodrugs Aimed to Glioblastoma Treatment: Preliminary Studies on Cultured Cells	2017	JOURNAL OF NANOSCIENCE AND NANOTECHNOLOGY														20	10
Proteome and Secretome Characterization of Glioblastoma-Derived Neural Stem Cells	2017	STEM CELLS														20	20
The allosteric AKT inhibitor MK2206 shows a synergistic interaction with chemotherapy and radiotherapy in glioblastoma spheroid cultures	2017	BMC CANCER
Shift of microRNA profile upon glioma cell migration using patient-derived spheroids and serum-free conditions	2017	JOURNAL OF NEURO-ONCOLOGY														25	25
A novel 3D human glioblastoma cell culture system for modeling drug and radiation responses	2017	NEURO-ONCOLOGY														NS	NS
Inhibition of histone deacetylases sensitizes glioblastoma cells to lomustine	2017	CELL ONCOL														10	10
Anti-GD2-ch14.18/CHO coated nanoparticles mediate glioblastoma (GBM) specific delivery of the aromatase inhibitor, Letrozole, reducing proliferation, migration and chemoresistance in patient-derived GBM tumor cells	2017	ONCOTARGET														20	10
Stattic and metformin inhibit brain tumor initiating cells by reducing STAT3-phosphorylation	2017	ONCOTARGET														20	20
CXCR4 increases in-vivo glioma perivascular invasion, and reduces radiation induced apoptosis: A genetic knockdown study	2016	ONCOTARGET
																20	20
Somatic retrotransposition is infrequent in glioblastomas	2016	MOBILE DNA													0	20	10
Case-specific potentiation of glioblastoma drugs by pterostilbene	2016	ONCOTARGET													0	20	20
Targeting hexokinase 2 enhances response to radio-chemotherapy in glioblastoma	2016	ONCOTARGET													0	20	20
Mesenchymal stem cells enhance the oncolytic effect of Newcastle disease virus in glioma cells and glioma stem cells via the secretion of TRAIL	2016	STEM CELL RESEARCH AND THERAPY													0	20	20
Large-scale assessment of the gliomasphere model system	2016	NEURO-ONCOLOGY													0	20	20
Cox-2-derived PGE(2) induces Id1-dependent radiation resistance and self-renewal in experimental glioblastoma	2016	NEURO-ONCOLOGY													0	20	10
Integrative Modeling Reveals Annexin A2-mediated Epigenetic Control of Mesenchymal Glioblastoma	2016	EBIOMEDICINE													0	20	20
A New Approach in Gene Therapy of Glioblastoma Multiforme: Human Olfactory Ensheathing Cells as a Novel Carrier for Suicide Gene Delivery	2016	MOL NEUROBIOLOGY													1
Expression profiling of RE1-silencing transcription factor (REST), REST corepressor 1 (RCOR1), and Synapsin 1 (SYN1) genes in human gliomas	2016	JOURNAL OF B.U.ON.: OFFICIAL JOURNAL OF THE BALKAN UNION OF ONCOLOGY													0
Effect of bexarotene on differentiation of glioblastoma multiforme compared with ATRA	2016	CLIN EXP METASTASIS													0	0.01	0.1
Aligned Nanotopography Promotes a Migratory State in Glioblastoma Multiforme Tumor Cells	2016	SCIENTIFIC REPORTS													0	20	20
															1
ErbB2/HER2-Specific NK Cells for Targeted Therapy of Glioblastoma	2016	JNCI J NATL CANCER INST													0	20	20
Intracranial AAV-sTRAIL combined with lanatoside C prolongs survival in an orthotopic xenograft mouse model of invasive glioblastoma	2016	MOLECULAR ONCOLOGY													0	20	10
Establishment and Biological Characterization of a Panel of Glioblastoma Multiforme (GBM) and GBM Variant Oncosphere Cell Lines	2016	PLOS ONE													0	20	10
Differential response of patientderived primary glioblastoma cells to environmental stiffness	2016	SCIENTIFIC REPORTS													0	20	10
Metformin inhibits proliferation and migration of glioblastoma cells independently of TGF-β2	2016	CELL CYCLE													0	20	20
Sensitizer drugs for the treatment of temozolomide-resistant glioblastoma	2016	JOURNAL OF B.U.ON.: OFFICIAL JOURNAL OF THE BALKAN UNION OF ONCOLOGY													1
Directly visualized glioblastoma-derived extracellular vesicles transfer RNA to microglia/macrophages in the brain	2016	NEURO-ONCOLOGY													1
AshwaMAX and Withaferin A inhibits gliomas in cellular and murine orthotopic models	2016	JOURNAL OF NEURO-ONCOLOGY													0	20	20	10
Wnt inhibition is dysregulated in gliomas and its re-establishment inhibits proliferation and tumor sphere formation	2016	EXPERIMENTAL CELL RESEARCH													0	20	10
A novel stem cell culture model of recurrent glioblastoma	2016	JOURNAL OF NEURO-ONCOLOGY													0	20	20
Serum-Induced Differentiation of Glioblastoma Neurospheres Leads to Enhanced Migration/Invasion Capacity That Is Associated with Increased MMP9	2015	PLOS ONE													0	20	20
Discovery of potent and selective cytotoxic activity of new quinazoline-ureas against TMZ-resistant glioblastoma multiforme (GBM)	2015	EUROPEAN JOURNAL OF MEDICINAL CHEMISTRY													0	20	20
The Human Glioblastoma Cell Culture Resource: Validated Cell Models Representing All Molecular Subtypes	2015	EBIOMEDICINE													0	10	10
Chloroquine inhibits the malignant phenotype of glioblastoma partially by suppressing TGF-beta	2015	INVESTIGATIONAL NEW DRUGS													1
In vitro and in vivo effect of human lactoferrin on glioblastoma growth	2015	JOURNAL OF NEUROSURGERY													1
Glioblastoma-derived extracellular vesicles modify the phenotype of monocytic cells	2015	INTERNATIONAL JOURNAL OF CANCER													0	5	5
Combined expressional analysis, bioinformatics and targeted proteomics identify new potential therapeutic targets in glioblastoma stem cells	2015	ONCOTARGET													0	20	10
Knockdown of NAT12/NAA30 reduces tumorigenic features of glioblastoma-initiating cells	2015	MOLECULAR CANCER													0	20	10
Endothelial cells induce cancer stem cell features in differentiated glioblastoma cells via bFGF	2015	MOLECULAR CANCER													0	20	50
Dexamethasone-Mediated Activation of Fibronectin Matrix Assembly Reduces Dispersal of PrimaryHuman Glioblastoma Cells	2015	PLOS ONE													1
Novel chemical library screen identifies naturally occurring plant products that specifically disrupt glioblastoma-endothelial cell interactions	2015	ONCOTARGET													0	20	20
Identification of Global DNA Methylation Signatures in Glioblastoma-Derived Cancer Stem Cells	2015	JOURNAL OF GENETICS AND GENOMICS													0	20	20
Enhanced immunosuppression by therapy-exposed glioblastoma multiforme tumor cells	2015	INTERNATIONAL JOURNAL OF CANCER													1
Controlled release microspheres loaded with BMP7 suppress primary tumors from human glioblastoma	2015	ONCOTARGET													0	40	20
PTPIP51 levels in glioblastoma cells depend on inhibition of the EGF-receptor	2015	JOURNAL OF NEURO-ONCOLOGY													1
Immunophenotypic Characterization of Human Glioblastoma Stem Cells: Correlation With Clinical Outcome	2015	JOURNAL OF CELLULAR BIOCHEMISTRY													1
															0	20	20
Combined treatment of Nimotuzumab and rapamycin is effective against temozolomide-resistant human gliomas regardless of the EGFR mutation status	2015	BMC CANCER													1
Radiation-induced PGE2 sustains human glioma cell growth and survival through EGF signaling	2015	ONCOTARGET													0	20	25
Constitutive Activation of Myosin-Dependent Contractility Sensitizes Glioma Tumor-Initiating Cells to Mechanical Inputs and Reduces Tissue Invasion	2015	CANCER RESEARCH													0	20	10
ABT-888 enhances cytotoxic effects of temozolomide independent of MGMT status in serum free cultured glioma cells	2015	JOURNAL OF TRANSLATIONAL MEDICINE													0	5	5
Proportional Upregulation of CD97 Isoforms in Glioblastoma and Glioblastoma-Derived Brain Tumor Initiating Cells	2015	PLOS ONE													0	20	20
Oncostatin-M Differentially Regulates Mesenchymal and Proneural Signature Genes in Gliomas via STAT3 Signaling	2015	NEOPLASIA													1
Radiotherapy Followed by Aurora Kinase Inhibition Targets Tumor-Propagating Cells in Human Glioblastoma	2015	MOLECULAR CANCER THERAPEUTICS													0	20	20
Secretory prostate apoptosis response (Par)-4 sensitizes multicellular spheroids (MCS) of glioblastoma multiforme cells to tamoxifen-induced cell death	2015	FEBS OPEN BIO													1
Reactive oxygen species-mediated therapeutic response and resistance in glioblastoma	2015	CELL DEATH & DISEASE													0	25	25
Evaluation of Novel Imidazotetrazine Analogues Designed to Overcome Temozolomide Resistance and Glioblastoma Regrowth	2015	MOLECULAR CANCER THERAPEUTICS													0	20	20
Myelin-forming cell-specific cadherin-19 is a marker for minimally infiltrative glioblastoma stem-like cells	2015	JOURNAL OF NEUROSURGERY													0	20	20
Human Cytomegalovirus Gene Expression in Long-Term Infected Glioma Stem Cells	2014	PLOS ONE													0	20	20
Selective Lentiviral Gene Delivery to CD133-Expressing Human Glioblastoma Stem Cells	2014	PLOS ONE													0	20	20
Interrogation of gossypol therapy in glioblastoma implementing cell line and patient-derived tumour models	2014	BRITISH JOURNAL OF CANCER													0	20	10
Hypoxia-cultured human adipose-derived mesenchymal stem cells are non-oncogenic and have enhanced viability, motility, and tropism to brain cancer	2014	CELL DEATH & DISEASE													0	20	20
TRIM28 and beta-Actin Identified via Nanobody-Based Reverse Proteomics Approach as Possible Human Glioblastoma Biomarkers	2014	PLOS ONE													1	10		10
Feasibility assessment of in vitro chemoresponse assay on stereotactic biopsies of glioblastoma multiforms: a step towards personalized medicine	2014	Iranian Journal of Basic Medical Sciences													1
A co-culture model with brain tumor-specific bioluminescence demonstrates astrocyte-induced drug resistance in glioblastoma	2014	JOURNAL OF TRANSLATIONAL MEDICINE													1
Human Brat Ortholog TRIM3 Is a Tumor Suppressor That Regulates Asymmetric Cell Division in Glioblastoma	2014	CANCER RESEARCH													0	NS	NS
FANCD2 re-expression is associated with glioma grade and chemical inhibition of the Fanconi Anaemia pathway sensitises gliomas to chemotherapeutic agents	2014	ONCOTARGET													0	20	20
ABC transporters as differentiation markers in glioblastoma cells	2014	MOLECULAR BIOLOGY REPORTS													0	20	20
															1
Differential expression of miR200a-3p and miR21 in grade II-III and grade IV gliomas Evidence that miR200a-3p is regulated by O-6-methylguanine methyltransferase and promotes temozolomide responsiveness	2014	CANCER BIOLOGY & THERAPY													1
Novel Anti-Apoptotic MicroRNAs 582-5p and 363 Promote Human Glioblastoma Stem Cell Survival via Direct Inhibition of Caspase 3, Caspase 9, and Bim	2014	PLOS ONE													0	NS	NS
A Novel Berbamine Derivative Inhibits Cell Viability and Induces Apoptosis in Cancer Stem-Like Cells of Human Glioblastoma, via Up-Regulation of miRNA-4284 and JNK/AP-1 Signaling	2014	PLOS ONE													0	20	20
Response of primary glioblastoma cells to therapy is patient specific and independent of cancer stem cell phenotype	2014	NEURO-ONCOLOGY													1
															0	20	20
Differentiation of glioblastoma multiforme stem-like cells leads to downregulation of EGFR and EGFRvIII and decreased tumorigenic and stem-like cell potential	2014	CANCER BIOLOGY & THERAPY													0	10	10
A novel tumor-promoting role for nuclear factor IA in glioblastomas is mediated through negative regulation of p53, p21, and PAI1	2014	NEURO-ONCOLOGY													0	20	20
Differential patterns of NOTCH1-4 receptor expression are markers of glioma cell differentiation	2014	NEURO-ONCOLOGY													0	20	20
															1
Selective anti-tumor activity of the novel fluoropyrimidine polymer F10 towards G48a orthotopicGBM tumors	2014	JOURNAL OF NEURO-ONCOLOGY													1
Indatraline inhibits Rho- and calcium-mediated glioblastoma cell motility and angiogenesis	2014	BIOCHEMICAL AND BIOPHYSICAL RESEARCH COMMUNICATIONS													0	NS	NS
The mTORC1/mTORC2 inhibitor AZD2014 enhances the radiosensitivity of glioblastoma stem-like cells	2014	NEURO-ONCOLOGY													0	50	50
Inhibition of CXCL12/CXCR4 autocrine/paracrine loop reduces viability of human glioblastoma stem-like cells affecting self-renewal activity	2013	TOXICOLOGY													0	20	10
															1
Frequency of NFKBIA deletions is low in glioblastomas and skewed in glioblastoma neurospheres	2013	MOLECULAR CANCER													0	20	20
NF-kappa B-Induced IL-6 Ensures STAT3 Activation and Tumor Aggressiveness in Glioblastoma	2013	PLOS ONE													0	10	10
A High-Content Small Molecule Screen Identifies Sensitivity of Glioblastoma Stem Cells to Inhibition of Polo-Like Kinase 1	2013	PLOS ONE													0	10	10
TRIM11 is overexpressed in high-grade gliomas and promotes proliferation, invasion, migration and glial tumor growth	2013	ONCOGENE													0	20	40	20
Assessment of genetic markers and glioblastoma stem-like cells in activation of dendritic cells	2013	HUMAN CELL													1
Polo-like kinase 1 inhibition causes decreased proliferation by cell cycle arrest, leading to cell death in glioblastoma	2013	CANCER GENE THERAPY													1
Intravenous injection of oncolytic picornavirus SVV-001 prolongs animal survival in a panel ofprimary tumorbased orthotopic xenograft mouse models of pediatric glioma	2013	NEURO-ONCOLOGY													0	50	50
															1
CMV-Independent Lysis of Glioblastoma by Ex Vivo Expanded/Activated V delta 1+gamma delta T Cells	2013	PLOS ONE													1
Establishment and Characterization of Primary Glioblastoma Cell Lines from Fresh and Frozen Material: A Detailed Comparison	2013	PLOS ONE													1
Lyn Facilitates Glioblastoma Cell Survival under Conditions of Nutrient Deprivation by Promoting Autophagy	2013	PLOS ONE													0	NS	NS
Cytoplasmic TRADD Confers a Worse Prognosis in Glioblastoma	2013	NEOPLASIA													0	10	10
Tetra-O-methyl nordihydroguaiaretic acid, an inhibitor of Sp1-mediated survivin transcription, induces apoptosis and acts synergistically with chemo-radiotherapy in glioblastoma cells	2013	INVESTIGATIONAL NEW DRUGS													1
Level of Notch activation determines the effect on growth and stem cell-like features in glioblastoma multiforme neurosphere cultures	2013	CANCER BIOLOGY & THERAPY													0	10	10
Vaccinia virus expressing bone morphogenetic protein-4 in novel glioblastoma orthotopic models facilitates enhanced tumor regression and long-term survival	2013	JOURNAL OF TRANSLATIONAL MEDICINE													0	20	20
Effect of lomeguatrib-temozolomide combination on MGMT promoter methylation and expression in primary glioblastoma tumor cells	2013	TUMOR BIOLOGY													1
Targeting the Cytosolic Innate Immune Receptors RIG-I and MDA5 Effectively Counteracts Cancer Cell Heterogeneity in Glioblastoma	2013	STEM CELLS													0	50	50
Targeting Cancer Cells With the Natural Compound Obtusaquinone	2013	JNCI-JOURNAL OF THE NATIONAL CANCER INSTITUTE													0	20	10
Murine cell line model of proneural glioma for evaluation of anti-tumor therapies	2013	JOURNAL OF NEURO-ONCOLOGY													1		10	10
Overexpression of CD97 Confers an Invasive Phenotype in Glioblastoma Cells and Is Associated with Decreased Survival of Glioblastoma Patients	2013	PLOS ONE													1
Using a preclinical mouse model of high-grade astrocytoma to optimize p53 restoration therapy	2013	PNAS													0	20	20
A Cancer Stem Cell Model for Studying Brain Metastases From Primary Lung Cancer	2013	JNCI-JOURNAL OF THE NATIONAL CANCER INSTITUTE													0	20	20
Oncolytic measles virus strains have significant antitumor activity against glioma stem cells	2013	GENE THERAPY													1
															0
5 '-ectonucleotidase mediates multiple-drug resistance in glioblastoma multiforme cells	2013	JOURNAL OF CELLULAR PHYSIOLOGY													1
High-Resolution Mutational Profiling Suggests the Genetic Validity of Glioblastoma Patient-Derived Pre-Clinical Models	2013	PLOS ONE													0	20	10
Mer receptor tyrosine kinase promotes invasion and survival in glioblastoma multiforme	2013	ONCOGENE													0	20	20
Rapamycin inhibits the growth of glioblastoma	2013	BRAIN RESEARCH													1
Sorafenib selectively depletes human glioblastoma tumor-initiating cells from primary cultures	2013	CELL CYCLE													0	20	10
Cyclopamine cooperates with EGFR inhibition to deplete stem-like cancer cells in glioblastoma-derived spheroid cultures	2012	NEURO-ONCOLOGY													0	20	20
															1
Overexpression of Calcium-Permeable Glutamate Receptors in Glioblastoma Derived Brain Tumor Initiating Cells	2012	PLOS ONE													0	20	20
															1
Cancer stem cells from a rare form of glioblastoma multiforme involving the neurogenic ventricular wall	2012	CANCER CELL INTERNATIONAL													0	20	20
															1
Lectins Identify Glycan Biomarkers on Glioblastoma-Derived Cancer Stem Cells	2012	STEM CELLS AND DEVELOPMENT													0	20	10
															0
Imp2 controls oxidative phosphorylation and is crucial for preserving glioblastoma cancer stem cells	2012	GENES & DEVELOPMENT													0	10	10
															1
Progenitor-like Traits Contribute to Patient Survival and Prognosis in Oligodendroglial Tumors	2012	CLINICAL CANCER RESEARCH													0	NS	NS
In vitro and in vivo characterization of a novel hedgehog signaling antagonist in human glioblastoma cell lines	2012	INTERNATIONAL JOURNAL OF CANCER													0	20	20
															1
p16-Cdk4-Rb axis controls sensitivity to a cyclin-dependent kinase inhibitor PD0332991 in glioblastoma xenograft cells	2012	NEURO-ONCOLOGY													1
Analysis of Tumor Metabolism Reveals Mitochondrial Glucose Oxidation in Genetically Diverse Human Glioblastomas in the Mouse Brain In Vivo	2012	CELL METABOLISM													0	20	10
Hypoxia Moderates gamma(1)34.5-Deleted Herpes Simplex Virus Oncolytic Activity in Human Glioma Xenoline Primary Cultures	2012	TRANSLATIONAL ONCOLOGY													0	10	10
Hedgehog signaling in glioblastoma multiforme	2012	CANCER BIOLOGY & THERAPY													1
CXCL12 Mediates Trophic Interactions between Endothelial and Tumor Cells in Glioblastoma	2012	PLOS ONE													0	20	20
Targeting autophagy enhances BO-1051-induced apoptosis in human malignant glioma cells	2012	CANCER CHEMOTHERAPY AND PHARMACOLOGY													1
Human Glioblastoma Stem-Like Cells are More Sensitive to Allogeneic NK and T Cell-Mediated Killing Compared with Serum-Cultured Glioblastoma Cells	2012	BRAIN PATHOLOGY													0	20	20
															1
Bmi1 marks intermediate precursors during differentiation of human brain tumor initiating cells	2012	STEM CELL RESEARCH													0	20	20
Maintenance of primary tumor phenotype and genotype in glioblastoma stem cells	2012	NEURO-ONCOLOGY													0	20	20
LEGEND
NS= non specified	YES= 1	[concentration]
	NO= 0	ng/mL
Papers that used more than one growth condition		ug/mL
		%
