# Supplementary material for: Culture conditions defining glioblastoma cells behavior: what is the impact for novel discoveries?
Source: Oncotarget. 2017 Aug 11;8(40):69185–97. doi: 10.18632/oncotarget.20193 (PMC5620329; doi:10.18632/oncotarget.20193)
Supplement: Supplementary file 4 [file oncotarget-08-69185-s004.xlsx]

## Sheet: Sheet1 (2)
				Culture Condition
Title	Year	Journal	Phenotype	Non-differentiating	Differentiating
Stattic and metformin inhibit brain tumor initiating cells by reducing STAT3-phosphorylation	2017	ONCOTARGET	Migration	=	=
			Proliferation	-	+
			Response to Stat3 inhibitor and AMPK activator	+	-
			Invasion	=	=
Aligned Nanotopography Promotes a Migratory State in Glioblastoma Multiforme Tumor Cells	2016	SCIENTIFIC REPORTS	Cytoskeletal Stiffness	-	+
			Invasion	+	-
			Cell traction stress	-	+
Immunophenotypic Characterization of Human Glioblastoma Stem Cells: Correlation With Clinical Outcome	2015	JOURNAL OF CELLULAR BIOCHEMISTRY	Overall Survival	-	+
			Progression-free Survival	-	+
ABC transporters as differentiation markers in glioblastoma cells	2014	MOLECULAR BIOLOGY REPORTS	Drug efflux capacity	-	+
Response of primary glioblastoma cells to therapy is patient specific and independent of cancer stem cell phenotype	2014	NEURO-ONCOLOGY	TMZ resistance	=	=
			XRT resistance	=	=
Differential patterns of NOTCH1-4 receptor expression are markers of glioma cell differentiation	2014	NEURO-ONCOLOGY	NOTCH1 expression	-	+
			NOTCH4 expression	+	-
Inhibition of CXCL12/CXCR4 autocrine/paracrine loop reduces viability of human glioblastoma stem-like cells affecting self-renewal activity	2013	TOXICOLOGY	CXCL12/CXCR4 dependence	+	-
			CXCL12 release	+	-
Cyclopamine cooperates with EGFR inhibition to deplete stem-like cancer cells in glioblastoma-derived spheroid cultures	2012	NEURO-ONCOLOGY	Erlotinib resistance	-	+
			Cyclopamine resistance	-	+
Overexpression of Calcium-Permeable Glutamate Receptors in Glioblastoma Derived Brain Tumor Initiating Cells	2012	PLOS ONE	Calcium-permeable AMPA receptor expression	+	-
Lectins Identify Glycan Biomarkers on Glioblastoma-Derived Cancer Stem Cells	2012	STEM CELLS AND DEVELOPMENT	GalNAc expression	+	-
			GlnNAc expression	+	-
Imp2 controls oxidative phosphorylation and is crucial for preserving glioblastoma cancer stem cells	2012	GENES & DEVELOPMENT	Imp2 expression	+	-
			O2 consumption	+	-
			Anaerobic glycolysis inhibitor sensitivity	-	+
			OXPHOS inhibitor sensitivity	+	-
In vitro and in vivo characterization of a novel hedgehog signaling antagonist in human glioblastoma cell lines	2012	INTERNATIONAL JOURNAL OF CANCER	Hedgehog components expression (SMO, SHH and PTCH1)	+	-
			Hedgehog inhibitors sensitivity (Curis, SEN450, Cyclopamine)	+	-
Human Glioblastoma Stem-Like Cells are More Sensitive to Allogeneic NK and T Cell-Mediated Killing Compared with Serum-Cultured Glioblastoma Cells	2012	BRAIN PATHOLOGY	NK-mediated cell lysis	+	-
			T cell-mediated cell lysis	+	-
